# Supplementary material for: Evolutionary Constraints on the Norovirus Pandemic Variant GII.4_2006b over the Five-Year Persistence in Japan
Source: Front Microbiol. 2017 Mar 13;8:410. doi: 10.3389/fmicb.2017.00410 (PMC5346551; doi:10.3389/fmicb.2017.00410)
Supplement: Supplementary file 1 [file Table_1.XLS]

## Sheet: Table S1. GII.4_2006b
Table S1. List of accession numbers and associated information on GII.4_2006b nucleotide sequences used in this study.
＊months after the first detection of GII.4_2006b on May 2006 in Japan
Accession No.	Months＊	Collection sites	group1
AB447443	0-11	Toyama
AB447446	0-11	Aichi
AB447451	0-11	Hiroshima
AB447452	0-11	Hiroshima
AB447459	0-11	Kumamoto
AB447462	0-11	Kumamoto
AB447457	0-11	Saga
AB447427	0-11	Hokkaido
AB447439	0-11	Akita
AB447453	0-11	Ehime
AB447460	0-11	Kumamoto
AB447463	0-11	Kumamoto
AB447456	0-11	Saga
AB447449	0-11	Sakai
AB447436	0-11	Akita
AB447444	0-11	Toyama
AB447445	0-11	Toyama
AB447428	0-11	Hokkaido
AB447431	0-11	Hokkaido
AB447461	0-11	Kumamoto
AB447447	0-11	Aichi
AB541332	0-11	Saga
AB447435	0-11	Aomori
AB447454	0-11	Ehime
AB447455	0-11	Ehime
AB447442	0-11	Miyagi
AB447450	0-11	Sakai
AB447437	0-11	Akita
AB447438	0-11	Akita
AB447440	0-11	Miyagi
AB447441	0-11	Miyagi
AB447429	0-11	Hokkaido
AB447430	0-11	Hokkaido
AB447434	0-11	Aomori
AB541330	0-11	Saga
AB541346	0-11	Shimane
AB541354	0-11	Toyama
AB541347	12-23	Shimane
AB541251	12-23	Hiroshima
AB541253	12-23	Hiroshima
AB541211	12-23	Akita
AB541349	12-23	Shimane
AB541309	12-23	Niigata
AB541351	12-23	Shimane
AB541352	12-23	Shimane
AB541335	12-23	Saga
AB541337	12-23	Saga
AB541270	12-23	Iwate
AB541247	12-23	Fukui
AB541245	12-23	Fukui
AB541249	12-23	Fukui
AB541355	12-23	Toyama
AB541255	12-23	Hiroshima
AB541260	12-23	Hokkaido
AB541262	12-23	Hokkaido
AB541339	12-23	Sakai
AB541341	12-23	Sakai
AB541342	12-23	Sakai
AB541344	12-23	Sakai
AB541277	12-23	Kumamoto
AB541278	12-23	Kumamoto
AB541281	12-23	Miyagi
AB541282	12-23	Miyagi
AB541301	12-23	Nagano
AB541303	12-23	Nagano
AB541205	12-23	Aichi
AB541207	12-23	Aichi
AB541287	12-23	Miyazaki
AB541226	12-23	Aomori
AB541214	12-23	Akita
AB541217	12-23	Akita
AB541236	12-23	Ehime
AB541238	12-23	Ehime
AB541239	12-23	Ehime
AB541311	12-23	Niigata
AB541313	12-23	Niigata
AB541359	12-23	Toyama
AB541315	12-23	Niigata
AB541257	12-23	Hiroshima
AB541288	12-23	Miyazaki
AB541290	12-23	Miyazaki
AB541279	12-23	Kumamoto
AB541280	12-23	Kumamoto
AB541228	12-23	Chiba
AB541230	12-23	Chiba
AB541232	12-23	Chiba
AB541305	12-23	Nagano
AB541308	12-23	Nagano
AB541209	12-23	Aichi
AB541218	12-23	Aomori
AB541220	12-23	Aomori
AB541222	12-23	Aomori
AB541224	12-23	Aomori
AB541241	12-23	Ehime
AB541271	12-23	Iwate
AB541361	12-23	Toyama
AB541273	12-23	Iwate
AB541292	12-23	Miyazaki
AB541317	12-23	Niigata
AB541294	12-23	Miyazaki
AB541296	12-23	Miyazaki
AB541265	12-23	Hokkaido
AB541234	12-23	Chiba
AB541203	12-23	Aichi
AB541327	12-23	Osaka
AB541340	12-23	Sakai
AB541343	24-35	Sakai
AB541237	24-35	Ehime
AB541324	24-35	Osaka
AB541263	24-35	Hokkaido
AB541225	24-35	Aomori
AB541284	24-35	Miyagi
AB541235	24-35	Chiba
AB541204	24-35	Aichi
AB541326	24-35	Osaka
AB541328	24-35	Osaka
AB541336	24-35	Saga
AB541331	24-35	Saga
AB541289	24-35	Miyazaki
AB541291	24-35	Miyazaki
AB541293	24-35	Miyazaki
AB541295	24-35	Miyazaki
AB541297	24-35	Miyazaki
AB541338	24-35	Saga
AB541264	24-35	Hokkaido
AB541223	24-35	Aomori
AB541227	24-35	Aomori
AB541269	24-35	Iwate
AB541276	24-35	Iwate
AB541213	24-35	Akita
AB541215	24-35	Akita
AB541216	24-35	Akita
AB541358	24-35	Toyama
AB541360	24-35	Toyama
AB541244	24-35	Fukui
AB541246	24-35	Fukui
AB541248	24-35	Fukui
AB541250	24-35	Fukui
AB541302	24-35	Nagano
AB541229	24-35	Chiba
AB541231	24-35	Chiba
AB541233	24-35	Chiba
AB541206	24-35	Aichi
AB541208	24-35	Aichi
AB541210	24-35	Aichi
AB541329	24-35	Osaka
AB541345	24-35	Sakai
AB541254	24-35	Hiroshima
AB541256	24-35	Hiroshima
AB541258	24-35	Hiroshima
AB541333	24-35	Saga
AB541314	24-35	Niigata
AB541316	24-35	Niigata
AB541304	24-35	Nagano
AB541306	24-35	Nagano
AB541307	24-35	Nagano
AB541259	24-35	Hiroshima
AB541350	24-35	Shimane
AB541353	24-35	Shimane
AB541240	24-35	Ehime
AB541242	24-35	Ehime
AB541243	24-35	Ehime
AB541334	24-35	Saga
AB541298	24-35	Miyazaki
AB541299	24-35	Miyazaki
AB541285	24-35	Miyazaki
AB933649	24-35	HiroshimaCity
AB933650	24-35	HiroshimaCity
AB933651	24-35	HiroshimaCity
AB933644	24-35	Toyama
AB933645	24-35	Toyama
AB933655	36-47	Shimane
AB933647	36-47	Aomori
AB933648	36-47	Aomori
AB933652	36-47	Iwate
AB933653	36-47	Aichi
AB933654	36-47	Aichi
AB933655	36-47	Shimane
AB933656	36-47	Miyazaki
AB933657	36-47	Aomori
AB933658	36-47	Aomori
AB933659	36-47	Iwate
AB933660	36-47	Toyama
AB933661	36-47	Chiba
AB933662	36-47	Chiba
AB933663	36-47	Chiba
AB933664	36-47	Nagano
AB933665	36-47	Aichi
AB933666	36-47	Osaka
AB933667	36-47	Osaka
AB933668	36-47	Osaka
AB933669	36-47	Sakai
AB933670	36-47	Sakai
AB933671	36-47	Hiroshima
AB933672	36-47	Hiroshima
AB933673	36-47	Miyazaki
AB933674	36-47	Miyazaki
AB933675	36-47	Hokkaido
AB933676	36-47	Niigata
AB933677	36-47	Niigata
AB933678	36-47	Niigata
AB933679	36-47	Fukui
AB933680	36-47	Fukui
AB933681	36-47	Fukui
AB933682	36-47	Nagano
AB933683	36-47	Sakai
AB933684	36-47	Sakai
AB933685	36-47	Ehime
AB933686	36-47	Ehime
AB933687	36-47	Shimane
AB933688	36-47	Shimane
AB933689	36-47	Saga
AB933690	36-47	Miyazaki
AB933691	36-47	Miyazaki
AB933692	36-47	Nagano
AB933693	36-47	Sakai
AB933694	48-58	Sakai
AB933695	48-58	Sakai
AB933696	48-58	Shimane
AB933697	48-58	Shimane
AB933698	48-58	HirosimaCity
AB933699	48-58	Akita
AB933700	48-58	Toyama
AB933701	48-58	Akita
AB933702	48-58	Osaka
AB933703	48-58	Shimane
AB933704	48-58	Ehime
AB933705	48-58	Ehime
AB933706	48-58	Saga
AB933707	48-58	Saga
AB933708	48-58	HirosimaCity
AB933709	48-58	Hokkaido
AB933710	48-58	Aomori
AB933711	48-58	Aomori
AB933712	48-58	Aomori
AB933713	48-58	Aomori
AB933714	48-58	Iwate
AB933715	48-58	Iwate
AB933716	48-58	Iwate
AB933717	48-58	Toyama
AB933718	48-58	Aichi
AB933719	48-58	Hiroshima
AB933720	48-58	Hiroshima
AB933721	48-58	Hiroshima
AB933722	48-58	Ehime
AB933723	48-58	Saga
AB933724	48-58	Aichi
AB933725	48-58	Shimane
AB933726	48-58	Ehime
AB933727	48-58	Chiba
