# Supplementary material for: Evolutionary Constraints on the Norovirus Pandemic Variant GII.4_2006b over the Five-Year Persistence in Japan
Source: Front Microbiol. 2017 Mar 13;8:410. doi: 10.3389/fmicb.2017.00410 (PMC5346551; doi:10.3389/fmicb.2017.00410)
Supplement: Supplementary file 2 [file Table_2.xls]

## Sheet: Table S2. non-2006b GII.4
Table S2. List of accession numbers and associated information on GII.4_non-2006b nucleotide sequences used in this study.
# Season of collection
$ Independent genetic lineage assessed by phylogeny of whole viral genome (ref. Motomura K et al., J Virol. 2008 Nov;82(22):11247-62., Motomura K et al., J Virol. 2010 Aug;84(16):8085-97. )
Accession No.	Season#	Collection sites	GII.4 subtype$
AB447448	2006-2007	Sakai	2004/05 sakai
AB933728	2009-2010	Akita	2004/05 sakai
AB541275	2007-2008	Iwate	2007b
AB541261	2008-2009	Hokkaido	2008b
AB541266	2008-2009	Hokkaido	2008b
AB541356	2008-2009	Toyama	2008b
AB541219	2008-2009	Aomori	2008b
AB541310	2008-2009	Niigata	2008a
AB541312	2008-2009	Niigata	2008a
AB541318	2008-2009	Niigata	2008a
AB541272	2008-2009	Iwate	2008a
AB541274	2008-2009	Iwate	2008a
AB541202	2008-2009	Aichi	2008a
AB541320	2008-2009	Osaka	2008a
AB541322	2008-2009	Osaka	2008a
AB541268	2008-2009	Hokkaido	2008a
AB541319	2007-2008	Osaka	2007a
AB541321	2007-2008	Osaka	2007a
AB541323	2007-2008	Osaka	2007a
AB541325	2007-2008	Osaka	2007a
AB933729	2009-2010	Fukui	2008a
AB933731	2009-2010	Hokkaido	2009a
AB933732	2009-2010	Hokkaido	2009a
AB933733	2009-2010	Hokkaido	2009a
AB933738	2009-2010	Niigata	2009a
AB933740	2009-2010	Chiba	2009a
AB933752	2009-2010	Ehime	2009a
AB933753	2009-2010	Ehime	2009a
AB933742	2009-2010	Nagano	2009a
AB933746	2009-2010	Osaka	2009a
AB933754	2009-2010	Saga	2009a
AB933755	2009-2010	Saga	2009a
AB933741	2009-2010	Chiba	2009a
AB933756	2009-2010	Saga	2009a
AB933747	2009-2010	Osaka	2009a
AB933743	2009-2010	Nagano	2009a
AB933736	2009-2010	Aichi	2009a
AB933750	2009-2010	Hiroshima	2009a
AB933751	2009-2010	Hiroshima	2009a
AB933734	2009-2010	Aomori	2009a
AB933749	2009-2010	Sakai	2009a
AB933757	2009-2010	Saga	2009a
AB933737	2009-2010	Aichi	2009a
AB933745	2009-2010	Aichi	2009a
AB933735	2009-2010	Iwate	2009a
AB933739	2009-2010	Fukui	2009a
AB933744	2009-2010	Nagano	2009a
AB933730	2009-2010	Ehime	2008a
AB933759	2010-2011	Nagano26	2008a
AB933766	2010-2011	Aichi	2009a
AB933765	2010-2011	Aichi	2009a
AB933771	2010-2011	Hiroshima	2009a
AB933767	2010-2011	Hokkaido	2009a
AB933762	2010-2011	Hokkaido	2009a
AB933760	2010-2011	Hiroshima	2009a
AB933770	2010-2011	Niigata	2009a
AB933764	2010-2011	Osaka	2009a
AB933763	2010-2011	Osaka	2009a
AB933769	2010-2011	Nagano	2009a
AB933761	2010-2011	Osaka	2009a
AB933748	2010-2011	Ehime	2009a
AB933768	2010-2011	Nagano	2009a
AB933758	2010-2011	Chiba	2009a
AB447432	2006-2007	Aomori	2006a
AB447433	2006-2007	Aomori	2006a
AB447458	2006-2007	Saga	2006a
AB541267	2007-2008	Hokkaido	2006a
